# Supplementary material for: Large-Scale Phenotyping of an Accurate Genetic Mouse Model of JNCL Identifies Novel Early Pathology Outside the Central Nervous System
Source: PLoS One. 2012 Jun 6;7(6):e38310. doi: 10.1371/journal.pone.0038310 (PMC3368842; doi:10.1371/journal.pone.0038310)
Supplement: Table S4 — Blood analytes and hematological parameters in Cln3 Δ ex7/8 mice. The results of clinical chemistry and hematological analysis of blood isolated from 12- to 19-week-old wild-type (Cln3+/+), heterozygous (Cln3+/ Δex7/8), and homozygous (Cln3Δex7/8/Δex7/8) littermate mice are shown, with significantly different values indicated in bold. Each row of values represents an independent set of measurements. Data represent mean ± SEM. *p<0.05, **p<0.01 (2-way ANOVA for each set of measurements). For the statistical analysis of ferritin levels, one mouse from the group of heterozygous (Cln3+/Δex7/8) females was excluded as an outlier. Non-italicized values were determined at the German Mouse Clinic (GMC). Italicized values were determined at Massachusetts General Hospital and were derived from peripheral blood isolated from a separate cohort of mice from those analyzed in the primary screen at the GMC. The ∼5–6 fL offset in MCV measurements taken at the two different sites, as well as the ∼6–7% offset in RDW measurements, are likely due to differences in the automated analyzers used. Inorg. = inorganic, NEFA = non-esterified fatty acids, LDH = lactate dehydrogenase, ALAT = alanine transaminase, ASAT = aspartate transaminase, ALP = alkaline phosphatase, WBC = white blood cell count, RBC = red blood cell count, PLT = platelet count, MCV = mean corpuscular volume, MCH = mean corpuscular hemoglobin, MCHC = mean cell hemoglobin concentration, RDW = red cell distribution width, MPV = mean platelet volume, Retic. = reticulocyte. Two separate samples from 9–10 mice per group (genotype/sex) were analyzed in the primary screen, and samples from an additional 3–8 mice per group (genotype/sex) were analyzed in follow-up screens. (XLS) [file pone.0038310.s013.xls]

## Sheet: Sheet1
Table S4. Blood analytes and hematological parameters in Cln3∆ex7/8 mice.
Analyte/ Parameter	Males			Females
	Cln3+/+	Cln3+/∆ex7/8	Cln3∆ex7/8/∆ex7/8	Cln3+/+	Cln3+/∆ex7/8	Cln3∆ex7/8/∆ex7/8
Sodium	150.4±1.45	151.3±0.75	150.8±0.44	144±0.79	144.2±0.81	142±0.82
Potassium (mmol/l)	4.24±0.09	3.98±0.13	4.52±0.14	3.58±0.12	3.26±0.07	3.33±0.15
Calcium (mmol/l)	2.29±0.02	2.28±0.02	2.29±0.03	2.19±0.02	2.19±0.01	2.18±0.02
Chloride (mmol/l)	110.6±1.12	111±0.56	110.3±0.86	110.4±0.64	111.2±0.74	109.8±0.88
Inorg. Phosphorous (mmol/l)	1.48±0.06	1.58±0.13	1.44±0.07	1.6±0.08	1.7±0.09	1.53±0.06
Total Protein (g/dl)	5.28±0.08	5.11±0.1	5.32±0.1	4.8±0.08	4.92±0.07	4.76±0.06
Albumin (g/dl)	2.64±0.06	2.56±0.04	2.58±0.04	2.68±0.04	2.72±0.03	2.71±0.05
Creatinine (mg/dl)	0.1±0	0.1±0.01	0.1±0.02	0.1±0.01	0.1±0	0.1±0.01
Urea (mg/dl)	63.7±1.3	62.8±3.1	69.3±11	62.4±4.2	58.9±2.3	59.2±2.4
Cholesterol (mg/dl)	99.4±3.1	103.4±4	105.2±5.2	71.5±2.7	67.2±2.7	71.4±2.4
Triglycerides (mg/dl)	153±9.2	172±11.6	121±6.6	70±4.9	87±5.3	83±7.3
	157±9.1	148±16	138±17	97±13	79±6	93±8
NEFA (mmol/l)	1.1±0.06	1.2±0.05	1±0.07	1.1±0.03	1.4±0.09	1.3±0.05
	1.3±0.04	1.2±0.08	1.2±0.08	1.5±0.25	1±0.16	1.5±0.25
LDH (U/l)	273.2±33	238.3±16	259.9±24	189.3±27	126.3±10.5	162.3±15
ALAT (U/l)	37.4±6.5	37.3±3.3	40.4±6	25.8±2.4	19±1	20.2±2
ASAT (U/l)	85.8±11.4	69.1±4.2	73.2±5.5	51.2±5.1	46.6±3	42.9±1.8
ALP (U/l)	98.6±3.1	98.4±3.5	89.4±4.7	136±5	129.6±4.1	123.6±5.1
a-amylase (U/l)	618±14	595±22	597±19	487±8	484±12	479±9
Glucose (mg/dl)	198.8±11	214.1±10	196.2±14	229.4±7	245±6	244±6.8
Ferritin (ng/ml)	31.2±2.1	24.6±1.8	35.6±1.9**	24.2±2.8	27.4±1.8	33.1±6.4**
	21.2±1.3	21.5±1.5	29.6±1.95**	20.9±2.0	44.3±17.5	30.7±1.8**
Transferrin (mg/dl)	125.3±1.4	123.2±1.5	127.9±2.2	130.2±1.2	132.4±1.8	131.1±1.9
Iron (µg/dl)	94.8±2.3	85.4±3.8	93.2±5.9	114.6±5.7	118.3±3.9	132.5±6.0
	126.2±5	113.6±5.6	125.5±9.2	143.8±12.2	122.5±9.2	145.4±6.5
WBC (103/µl)	9.03±0.73	9.2±0.59	8.82±0.57	7.05±0.51	8.21±0.76	8.3±0.64
	10±0.74	7.74±0.78	9.07±0.64	10.46±0.88	7.32±0.87	9.6±0.86
RBC (106/µl)	11.34±0.15	10.98±0.19	11.27±0.12	10.48±0.12	10.86±0.08	10.58±0.12
	10.45±0.26	10.09±0.59	10.57±0.12	10.4±0.31	9.82±0.3	10.06±0.4
	10.58±0.87	10.63±1.04	10.77±0.84	10.12±0.79	10.32±1.08	10.47±0.91
PLT (103/µl)	1471±42	1496±55	1587±39	1281±40	1263±34	1354±21
	1648±45	1640±53	1658±65	1430±30	1296±66	1374±24
Hemoglobin (g/dl)	16.2±0.14	15.9±0.24	16.4±0.16	15.5±0.22	16.1±0.18	16±0.21
	14.3±0.65	14.2±0.94	15.2±0.21	15.3±0.32	14.3±0.48	15.2±0.63
Hematocrit (%)	55.8±0.52	54.9±1.02	58.6±0.68	52.3±0.58	56±0.8	55.7±0.81
	53.2±1.3	50.9±2.97	55.3±0.56	53.2±1.54	51.1±1.8	54.3±2.3
MCV (fl)	49.3±0.3	50.1±0.26	52±0.3**	49.9±0.2	51.6±0.67	52.78±0.46**
	50.9±0.35	50.5±0.46	52.4±0.65**	51.2±0.75	51.9±0.54	54±0.63**
	45.3±0.79	44.6±0.82	46.9±0.64**	44.8±0.84	44.7±0.89	47.1±0.91**
MCH (pg)	14.3±0.1	14.5±0.09	14.5±0.08	14.8±0.15	14.8±0.14	15.1±0.14
	13.6±0.4	14±0.4	14.4±0.3	14.8±0.25	14.6±0.22	15.1±0.16
MCHC (g/dl)	29±0.11	28.9±0.15	28±0.2	29.6±0.26	28.7±0.18	28.7±0.16
	27±0.76	28±0.65	27.5±0.33	29±0.28	28.1±0.4	28±0.12
RDW (% of MCV)	12.9±0.07	12.7±0.1	12±0.11**	13±0.13	12.8±0.08	12.1±0.12**
	13.8±0.14	13.7±0.08	13.3±0.15**	13.8±0.17	13.6±0.13	13.2±0.15**
	19.8±0.24	20.6±0.29	20.3±0.26	20.7±0.23	19.9±0.21	20.5±0.27
MPV (fl)	4.94±0.03	4.86±0.02	4.94±0.04	5.08±0.05	5.05±0.06	5.11±0.06
	5.28±0.06	5.22±0.04	5.22±0.04	5.39±0.07	5.23±0.1	5.32±0.04
Retic. Count (106/µl)	0.47±0.08	0.45±0.12	0.56±0.1*	0.48±0.09	0.41±0.18	0.57±0.11*
The results of clinical chemistry and hematological analysis of blood isolated from 12- to 19-week-old wild-type (Cln3+/+), heterozygous (Cln3+/∆ex7/8), and homozygous (Cln3∆ex7/8/∆ex7/8) littermate mice are shown, with significantly different values indicated in bold. Each row of values represents an independent set of measurements. Data represent mean ± SEM. *p<0.05, **p<0.01 (2-way ANOVA for e…
